# Supplementary material for: First detection of Toxoplasma gondii Africa 4 lineage in a population of carnivores from South Africa
Source: Front Cell Infect Microbiol. 2024 Jan 30;14:1274577. doi: 10.3389/fcimb.2024.1274577 (PMC10861644; doi:10.3389/fcimb.2024.1274577)
Supplement: Supplementary file 1 [file Table_1.xlsx]

## Sheet: Feuil1
S1 Table. Microsatellite genotyping results of every Toxoplasma gondii strains from South Africa, and strains from Benin, Gabon, Senegal, Tunisia and Egypt, in addition to reference strains (FOU, NED, PRU)
Strain or DNA ID	Species	Country	Reference	Genotype	TUB2	W35	TgM-A	B18	B17	M33	M-IV1	M-XI1	M48	M102	N60	N82	AA	N61	N83
PRU (TgH00001)	Human	France	[1, 2]	Type II	289	242	207	158	336	169	274	356	209	176	142	117	265	127	310
NED (TgH 00003)	Human	France	[3]	Type III	289	242	205	160	336	165	278	356	209	190	147	111	267	091	312
FOU (TgH00007)	Human	France	[1, 2]	Africa 1	291	248	205	160	342	165	274	354	227	166	147	111	281	089	306
dove2015-1Limp	Streptopelia semitorquata	South Africa	[4]	Type II	289	242	207	NA	336	169	NA	NA	NA	NA	140	NA	NA	101	310
A1001a	Saimiri sciureus	South Africa	[5]	Type II	289	242	207	158	336	169	274	356	225	178	140	121	275	95	310
A1001b	Saimiri sciureus	South Africa	[5]	Type II	289	242	207	158	336	169	274	356	225	178	140	121	275	95	310
A1001c	Saimiri sciureus	South Africa	[5]	Type II	289	242	207	158	336	169	274	356	225	178	140	121	275	95	310
A1001d	Saimiri sciureus	South Africa	[5]	Type II	289	242	207	158	336	169	274	356	225	178	140	121	275	95	310
A1002	Felis silvestris catus	South Africa	[5]	Type II	289	242	207	158	336	169	274	356	225	178	140	121	275	95	310
A1005a	Monkey	South Africa	[5]	Type II	289	242	207	158	336	169	274	356	211	172	140	111	261	109	310
A1006c	Monkey	South Africa	[5]	Type II	289	242	207	158	336	169	274	356	211	172	140	111	261	109	310
A1008	Marmoset	South Africa	[5]	Type II	289	242	207	158	336	169	274	356	211	172	140	111	261	109	310
A1011	Marmoset	South Africa	[5]	Type II	289	242	207	158	336	169	274	356	225	178	140	121	275	95	310
TgA105028	Gallus domesticus	Gabon	[6]	Type III	289	242	205	160	336	165	278	356	213	190	145	111	271	089	312
TgA105068	Ovis aries	Gabon	[6]	Type III	289	242	205	160	336	165	278	356	213	190	145	111	273	089	312
TgA105007	Capra aegagrus hircus	Gabon	[6]	Type III	289	242	205	160	336	165	278	356	213	190	147	111	273	087	312
TgA105008	Capra aegagrus hircus	Gabon	[6]	Type III	289	242	205	160	336	165	278	356	211	190	147	111	267	085	312
TgA105034	Felis silvestris catus	Gabon	[6]	Type III	289	242	205	160	336	165	278	356	213	190	149	111	267	089	312
TgA105045	Gallus domesticus	Gabon	[6]	Type III	289	242	205	160	336	165	278	356	213	190	147	111	265	087	314
TgA105057	Gallus domesticus	Gabon	[6]	Type III	289	242	205	160	336	165	278	356	213	190	147	111	275	089	312
160421Gdom18	Gallus domesticus	Senegal	[7]	Type III	289	242	205	160	336	165	278	356	209	188	151	111	275	091	312
TgA117024	Gallus domesticus	Senegal	[7]	Type III	289	242	205	160	336	165	278	356	209	188	153	111	267	089	312
TgA117038	Gallus domesticus	Senegal	[7]	Type III	289	242	205	160	336	165	278	356	213	190	149	111	267	091	312
TgA117046	Gallus domesticus	Senegal	[7]	Type III	289	242	205	160	336	165	278	356	209	192	153	111	269	089	312
TgA117062	Gallus domesticus	Senegal	[7]	Type III	289	242	205	160	336	165	278	356	209	190	149	111	273	089	312
TgA119038	Gallus domesticus	Benin	[8]	Type III	289	242	205	160	336	165	278	356	213	190	151	111	265	089	312
TgA119003	Gallus domesticus	Benin	[8]	Type III	289	242	205	160	336	165	278	356	213	190	151	111	265	089	312
TgA105040	Gallus domesticus	Gabon	[6]	Type III	289	242	205	160	336	165	278	356	223	190	147	111	261	103	316
TgA105033	Capra aegagrus hircus	Gabon	[6]	Type III	291	242	205	160	336	165	278	356	211	190	147	111	267	085	312
TgA105053	Gallus domesticus	Gabon	[6]	Type III	291	242	205	160	336	165	278	356	213	190	145	111	269	089	306
TgA119002	Gallus domesticus	Benin	[8]	Africa 1	291	248	205	160	342	165	274	354	227	166	147	111	267	089	306
TgA119006	Gallus domesticus	Benin	[8]	Africa 1	291	248	205	160	342	165	274	354	233	166	147	111	271	089	306
TgA119005	Gallus domesticus	Benin	[8]	Africa 1	291	248	205	160	342	165	274	354	239	166	149	111	269	091	306
TgA119004	Gallus domesticus	Benin	[8]	Africa 1	291	248	205	160	342	165	274	354	233	166	147	109	267	089	306
TgA119007	Gallus domesticus	Benin	[8]	Africa 1	291	248	205	160	342	165	274	354	233	166	147	111	269	091	306
TgA119008	Gallus domesticus	Benin	[8]	Africa 1	291	248	205	160	342	165	274	354	227	166	147	111	271	089	306
TgA119009	Gallus domesticus	Benin	[8]	Africa 1	291	248	205	160	342	165	274	354	227	166	147	111	271	089	306
TgA119010	Gallus domesticus	Benin	[8]	Africa 1	291	248	205	160	342	165	274	354	235	166	145	111	271	095	304
TgA119011	Gallus domesticus	Benin	[8]	Africa 1	291	248	205	160	342	165	274	354	225	166	147	111	277	091	306
TgA119012	Gallus domesticus	Benin	[8]	Africa 1	291	248	205	160	342	165	274	354	229	166	147	111	271	089	306
TgA119013	Gallus domesticus	Benin	[8]	Africa 1	291	248	205	160	342	165	274	354	235	166	147	111	271	087	304
TgA119014	Gallus domesticus	Benin	[8]	Africa 1	291	248	205	160	342	165	274	354	243	166	147	111	275	091	306
TgA119015	Gallus domesticus	Benin	[8]	Africa 1	291	248	205	160	342	165	274	354	231	166	145	113	267	091	308
TgA119016	Gallus domesticus	Benin	[8]	Africa 1	291	248	205	160	342	165	274	354	225	166	147	111	269	087	306
TgA119017	Gallus domesticus	Benin	[8]	Africa 1	291	248	205	160	342	165	274	354	235	166	147	111	273	089	306
TgA119018	Gallus domesticus	Benin	[8]	Africa 1	291	248	205	160	342	165	274	354	225	166	147	111	269	087	306
TgA119019	Gallus domesticus	Benin	[8]	Africa 1	291	248	205	160	342	165	274	354	225	166	147	111	269	087	306
TgA119020	Gallus domesticus	Benin	[8]	Africa 1	291	248	205	160	342	165	274	354	231	166	151	111	271	091	306
TgA119021	Gallus domesticus	Benin	[8]	Africa 1	291	248	205	160	342	165	274	354	231	166	151	111	271	091	306
TgA119022	Gallus domesticus	Benin	[8]	Africa 1	291	248	205	160	342	165	274	354	225	166	147	111	273	089	306
TgA119023	Gallus domesticus	Benin	[8]	Africa 1	291	248	205	160	342	165	274	354	225	166	147	111	275	089	306
TgA119024	Gallus domesticus	Benin	[8]	Africa 1	291	248	205	160	342	165	274	354	231	166	147	109	267	089	306
TgA119025	Gallus domesticus	Benin	[8]	Africa 1	291	248	205	160	342	165	274	354	223	166	147	111	275	089	306
TgA119026	Gallus domesticus	Benin	[8]	Africa 1	291	248	205	160	342	165	274	354	241	166	149	111	273	089	304
TgA119027	Gallus domesticus	Benin	[8]	Africa 1	291	248	205	160	342	165	274	354	227	166	149	111	271	087	306
TgA119028	Gallus domesticus	Benin	[8]	Africa 1	291	248	205	160	342	165	274	354	227	166	149	111	271	087	306
TgA119029	Gallus domesticus	Benin	[8]	Africa 1	291	248	205	160	342	165	274	354	227	166	149	111	271	087	306
TgA119030	Gallus domesticus	Benin	[8]	Africa 1	291	248	205	160	342	165	274	354	231	166	147	111	269	089	306
TgA119031	Gallus domesticus	Benin	[8]	Africa 1	291	248	205	160	342	165	274	354	221	166	151	111	271	089	306
TgA119032	Gallus domesticus	Benin	[8]	Africa 1	291	248	205	160	342	165	274	354	229	166	147	111	269	089	306
TgA119033	Gallus domesticus	Benin	[8]	Africa 1	291	248	205	160	342	165	274	354	219	166	147	111	271	089	304
TgA119034	Anas platyrhynchos	Benin	[8]	Africa 1	291	248	205	160	342	165	274	354	231	166	147	111	273	089	306
TgA119035	Gallus domesticus	Benin	[8]	Africa 1	291	248	205	160	342	165	274	354	229	166	147	111	271	089	308
TgA119036	Gallus domesticus	Benin	[8]	Africa 1	291	248	205	160	342	165	274	354	229	166	147	111	271	089	308
TgA119001	Gallus domesticus	Benin	[8]	Africa 1	291	248	205	160	342	165	274	354	229	166	147	111	271	089	308
TgA119037	Gallus domesticus	Benin	[8]	Africa 1	291	248	205	160	342	165	274	354	229	166	147	111	271	089	308
TgA105041	Gallus domesticus	Gabon	[6]	Africa 1	291	248	205	160	342	165	274	354	223	166	147	111	269	89	306
TgA105001	Gallus domesticus	Gabon	[6]	Africa 1	291	248	205	160	342	165	274	354	223	166	147	111	269	89	306
TgA105048	Gallus domesticus	Gabon	[6]	Africa 1	291	248	205	160	342	165	274	354	223	166	147	111	269	89	306
TgA105043	Gallus domesticus	Gabon	[6]	Africa 1	291	248	205	160	342	165	274	354	223	166	147	111	273	87	304
TgA105046	Gallus domesticus	Gabon	[6]	Africa 1	291	248	205	160	342	165	274	354	229	166	142	111	271	95	306
TgA105002	Gallus domesticus	Gabon	[6]	Africa 1	291	248	205	160	342	165	274	354	231	166	149	111	277	87	306
TgA105054	Gallus domesticus	Gabon	[6]	Africa 1	291	248	205	160	342	165	274	354	231	166	149	111	275	87	306
TgA105024	Gallus domesticus	Gabon	[6]	Africa 1	291	248	205	160	342	165	274	354	223	166	147	111	273	89	306
TgA117065	Cairina moschata	Senegal	[7]	Africa 1	291	248	205	160	342	165	274	354	233	166	147	111	269	89	306
TgA117063	Gallus domesticus	Senegal	[7]	Africa 1	291	248	205	160	342	165	274	354	231	166	147	111	271	87	306
TgA117064	Gallus domesticus	Senegal	[7]	Africa 1	291	248	205	160	342	165	274	354	233	166	147	111	269	89	306
TgA117013	Pternistis bicalcaratus	Sénégal	[7]	Africa 1	291	248	205	160	342	165	274	354	233	166	147	111	269	89	306
TgA117066	Gallus domesticus	Senegal	[7]	Africa 1	291	248	205	160	342	165	274	354	227	166	149	111	275	91	306
TgA117010	Gallus domesticus	Senegal	[7]	Africa 1	291	248	205	160	342	165	274	354	233	166	147	111	281	89	310
TgA117008	Gallus domesticus	Senegal	[7]	Africa 1	291	248	205	160	342	165	274	354	227	166	147	111	271	89	306
TgCgamb02	Cricetomys gambianus	Senegal	[7]	Africa 1	291	248	205	160	342	165	274	354	229	166	145	111	269	85	306
TgColiv01	Crocidura olivieri	Senegal	[7]	Africa 1	291	248	205	160	342	165	274	354	231	166	147	111	273	89	306
TgA117020	Gallus domesticus	Senegal	[7]	Africa 1	291	248	205	160	342	165	274	354	235	166	145	111	269	89	306
TgA117052	Gallus domesticus	Senegal	[7]	Africa 1	291	248	205	160	342	165	274	354	225	166	147	111	269	89	304
160816Gdom06	Gallus domesticus	Senegal	[7]	Africa 1	291	248	205	160	342	165	274	354	233	166	147	111	269	89	306
TgA117059	Gallus domesticus	Senegal	[7]	Africa 1	291	248	205	160	342	165	274	354	231	166	147	111	271	89	306
160816Nmel01	Numida meleagris	Senegal	[7]	Africa 1	291	248	205	160	342	165	274	354	235	164	149	111	273	89	306
TgA117006	Gallus domesticus	Senegal	[7]	Africa 1	291	248	205	160	342	165	274	354	231	166	144	111	279	89	308
TgCgamb03	Cricetomys gambianus	Senegal	[3]	Africa 4	291	242	203	156	336	165	274	354	223	174	130	109	299	099	310
TgA117021	Gallus domesticus	Senegal	[7]	Africa 4	291	242	203	156	336	165	274	354	223	174	130	109	301	099	310
TgA117032	Cairina moschata	Senegal	[7]	Africa 4	291	242	203	156	336	165	274	354	223	174	130	109	312	099	310
TgA117040	Gallus domesticus	Senegal	[7]	Africa 4	291	242	203	156	336	165	274	354	223	174	130	109	305	101	310
160627Gdom23	Gallus domesticus	Senegal	[7]	Africa 4	291	242	203	156	336	165	274	354	225	174	130	109	304	099	310
160817Gdom03	Gallus domesticus	Senegal	[7]	Africa 4	291	242	203	156	336	165	274	354	221	174	130	109	310	105	310
TgA117060	Cairina moschata	Senegal	[7]	Africa 4	291	242	203	156	336	165	274	354	219	174	130	109	310	095	310
TgA117007	Felis silvestris catus	Senegal	[7]	Africa 4	293	242	203	156	336	165	274	354	217	174	130	109	281	101	306
P676	Gallus domesticus	Benin	[8]	Africa 4	293	242	203	156	336	165	274	354	215	174	129	109	291	107	306
TgCatEg65	Felis silvestris catus	Egypt	[9]	Africa 4	291	242	203	156	336	165	274	354	223	174	130	109	303	99	310
Mo184	Ovis aries	Tunisia	[10]	Africa 4	291	242	203	156	336	165	274	354	223	174	130	109	297	99	310
Jackal_SA_2017	Canis mesomelas	South Africa	this study	Africa 4	291	242	203	156	336	165	274	354	227	174	155	109	289	NA	310
NA: sequence not amplified
References
1.	Su C, Khan A, Zhou P, Majumdar D, Ajzenberg D, Dardé ML, Zhu XQ, Ajioka JW, Rosenthal BM, Dubey JP, Sibley LD. Globally diverse Toxoplasma gondii isolates comprise six major clades originating from a small number of distinct ancestral lineages. Proc Natl Acad Sci U S A. 2012 Apr 10;109(15):5844-9. doi: 10.1073/pnas.1203190109.
2.	Lorenzi H, Khan A, Behnke MS, Namasivayam S, Swapna LS, Hadjithomas M, Karamycheva S, Pinney D, Brunk BP, Ajioka JW, Ajzenberg D, Boothroyd JC, Boyle JP, Dardé ML, Diaz-Miranda MA, Dubey JP, Fritz HM, Gennari SM, Gregory BD, Kim K, Saeij JP, Su C, White MW, Zhu XQ, Howe DK, Rosenthal BM, Grigg ME, Parkinson J, Liu L, Kissinger JC, Roos DS, Sibley LD. Local admixture of amplified and diversified s…
3.	Dardé ML, Bouteille B, Pestre-Alexandre M. Isoenzyme analysis of 35 Toxoplasma gondii isolates and the biological and epidemiological implications. J Parasitol. 1992 Oct;78(5):786-94.
4.	Lukášová R, Kobédová K, Halajian A, Bártová E, Murat JB, Rampedi KM, Luus-Powell WJ. Molecular detection of Toxoplasma gondii and Neospora caninum in birds from South Africa. Acta Trop. 2018 Feb;178:93-96. doi: 10.1016/j.actatropica.2017.10.029.
5.	Shwab EK, Saraf P, Zhu XQ, Zhou DH, McFerrin BM, Ajzenberg D, Schares G, Hammond-Aryee K, van Helden P, Higgins SA, Gerhold RW, Rosenthal BM, Zhao X, Dubey JP, Su C. Human impact on the diversity and virulence of the ubiquitous zoonotic parasite Toxoplasma gondii. Proc Natl Acad Sci U S A. 2018 Jul 17;115(29):E6956-E6963. doi: 10.1073/pnas.1722202115.
6.	Mercier A, Devillard S, Ngoubangoye B, Bonnabau H, Bañuls A-L, Durand P, et al. Additional Haplogroups of Toxoplasma gondii out of Africa: Population Structure and Mouse-Virulence of Strains from Gabon. PLoS Neglected Tropical Diseases 2010;4:e876.
7.	Galal L, Schares G, Stragier C, Vignoles P, Brouat C, Cuny T, et al. Diversity of Toxoplasma gondii strains shaped by commensal communities of small mammals. Int J Parasitol 2019;49:267–75. https://doi.org/10.1016/j.ijpara.2018.11.004
8.	Hamidović A, Etougbétché JR, Tonouhewa ABN, Galal L, Dobigny G, Houémènou G, Da Zoclanclounon H, Amagbégnon R, Laleye A, Fievet N, Piry S, Berthier K, Pena HFJ, Dardé ML, Mercier A. A hotspot of Toxoplasma gondii Africa 1 lineage in Benin: How new genotypes from West Africa contribute to understand the parasite genetic diversity worldwide. PLoS Negl Trop Dis. 2021 Feb 11;15(2):e0008980. doi: 10.1…
9.	Al-Kappany YM, Rajendran C, Ferreira LR, Kwok OC, Abu-Elwafa SA, Hilali M, Dubey JP. High prevalence of toxoplasmosis in cats from Egypt: isolation of viable Toxoplasma gondii, tissue distribution, and isolate designation. J Parasitol. 2010 Dec;96(6):1115-8. doi: 10.1645/GE-2554.1.
10.	Lachkhem A, Galal L, Lahmar I, Passebosc K, Riahi H, Plault N, Dardé ML, Mercier A, Babba H. First isolation and genotyping of Toxoplasma gondii strains from domestic animals in Tunisia. Sci Rep. 2021 Apr 29;11(1):9328. doi: 10.1038/s41598-021-88751-1.
